# Supplementary material for: Novel Autotrophic Organisms Contribute Significantly to the Internal Carbon Cycling Potential of a Boreal Lake
Source: mBio. 2018 Aug 14;9(4):e00916-18. doi: 10.1128/mBio.00916-18 (PMC6094481; doi:10.1128/mBio.00916-18)
Supplement: TABLE S1 [file mbo004184019st1.txt]

pathway	pfam	shortname	p-value (epi vs. meta)	p-value (epi vs. hypo)	p-value (meta vs. hypo)
AAP	PF00124	Photo_RC	6.50E-05	6.93E-07	0.074769273
AAP	TIGR01157	pufL	1.71E-05	1.88E-07	0.050793009
AAP	TIGR01115	pufM	1.30E-05	1.57E-07	0.048371008
photosynthesis	TIGR03052	PS_I_psaI	0.008454651	0.000395218	0.716431118
photosynthesis	TIGR03049	PS_I_psaK	0.014608329	0.000675465	0.697449225
photosynthesis	TIGR03047	PS_II_psb28	0.017217859	0.000904439	0.72236916
photosynthesis	TIGR03045	PS_II_C550	0.017285934	0.001390487	0.890795182
photosynthesis	TIGR03041	PS_antenn_a_b	0.008165585	0.000189793	0.448547023
photosynthesis	TIGR03039	PS_II_CP47	0.008165585	0.000189793	0.448547023
photosynthesis	TIGR03053	PS_I_psaM	0.014888538	0.000408573	0.514521788
photosynthesis	TIGR03043	PS_II_psbZ	0.014888538	0.000408573	0.514521788
photosynthesis	TIGR01153	psbC	0.008165585	0.000189793	0.448547023
photosynthesis	TIGR01335	psaA	0.016697082	0.000438157	0.491774768
photosynthesis	TIGR01336	psaB	0.015419996	0.001633999	0.985566702
aerobic_respiration	TIGR02866	CoxB	0.959078549	0.00083929	0.008165585
aerobic_respiration	TIGR02891	CtaD_CoxA	0.699287747	0.010111764	0.017726019
microaerophilic_respiration	TIGR02745	ccoG_rdxA_fixG	1.92E-05	3.30E-05	0.03277622
denitrification	TIGR04244	nitrous_NosZ_RR	0.046969797	0.135581285	0.322010666
denitrification	TIGR02376	Cu_nitrite_red	0.381502669	0.001316202	0.055278589
nitrate_respiration	TIGR00351	narI	0.338401577	0.006471053	0.189366378
nitrate_respiration	PF14710	Nitr_red_alph_N	0.739449771	0.043507953	0.239220124
anaerobic_respiration	PF02300	Fumarate_red_C	0.969214934	0.049788839	0.169749301
anaerobic_respiration	PF02313	Fumarate_red_D	0.985566702	0.048371008	0.158578099
methanotrophy	PF02461	AMO	0.920645836	0.031468405	0.140431032
methanotrophy	PF04896	AmoC	0.920645836	0.030799768	0.139485443
methanotrophy	TIGR03080	CH4_NH3mon_ox_A	0.920645836	0.031468405	0.140431032
methanotrophy	TIGR03079	CH4_NH3mon_ox_B	0.903366832	0.029262926	0.139485443
methanotrophy	TIGR03078	CH4_NH3mon_ox_C	0.920645836	0.030799768	0.139485443
methanotrophy	PF04744	Monooxygenase_B	0.910585189	0.027686313	0.134564724
sulfide_oxidation	PF09242	FCSD-flav_bind	0.096856507	0.032093393	0.003077519
sulfate_respiration	PF01077	NIR_SIR	0.046969797	8.04E-07	9.65E-05
sulfate_respiration	TIGR02064	dsrA	0.243241531	4.18E-06	0.00027479
sulfate_respiration	TIGR02066	dsrB	0.058855604	1.81E-06	0.000339459
bacterial_photosynthesis	PF10657	RC-P840_PscD	0.872342558	0.000194523	0.00266662
bacterial_photosynthesis	PF02327	BChl_A	0.916772805	0.000194158	0.002372841
fermentation	TIGR02176	pyruv_ox_red	0.03058576	2.60E-06	0.001002496
fermentation	PF01558	POR	0.302704238	4.18E-06	0.000222826
fermentation	PF01855	POR_N	0.100255683	2.14E-06	0.000295926
methanogenesis	PF02249	MCR_alpha	0.999989276	0.189366378	0.322010666
methanogenesis	PF02745	MCR_alpha_N	0.999989276	0.189366378	0.322010666
methanogenesis	TIGR03256	met_CoM_red_alp	0.999989276	0.189366378	0.322010666
methanogenesis	TIGR03257	met_CoM_red_bet	0.999989276	0.189366378	0.322010666
calvin_cycle	PF00101	RuBisCO_small	0.00067113	2.86E-05	0.713575876
pentose_phosphate_pathway	TIGR00330	glpX	0.867415574	0.000776051	0.00961935
rtca	PF16114	Citrate_bind	0.765848528	0.000123336	0.00207746
rtca	PF04223	CitF	0.700667315	0.006335006	0.074769273
rtca	TIGR01584	citF	0.770267891	0.008040599	0.074769273
wood_ljungdahl	PF12225	MTHFR_C	0.705473511	0.002432117	0.036545585
