# Supplementary material for: Novel Autotrophic Organisms Contribute Significantly to the Internal Carbon Cycling Potential of a Boreal Lake
Source: mBio. 2018 Aug 14;9(4):e00916-18. doi: 10.1128/mBio.00916-18 (PMC6094481; doi:10.1128/mBio.00916-18)
Supplement: TABLE S2 [file mbo004184019st2.xls]

## Sheet: supplementary_table_N.csv
Bin Id	Taxon	Phylophlan prediction	size (Mb)	Average proportion of the bin (%)	Depth of maximum abundance (m) / Proportion in this depth (%)	Completeness	Contamination	Strain heterogeneity	ENERGY																											CARBON
													DENITRIFICATION			FERMENTATION						HYDROGEN		METHANE							SULFUR
									AAP (25)	Aerobic respiration (1)	Anaerobic respiration (3)	Bacterial photosynthesis (7)	NO2 reduction (3)	N2O reduction (1)	NO reduction (2)	Pyruvate to lactate (1)	Pyruvate to acetate I (6)	Pyruvate to acetate II (6)	Pyruvate to acetate IV (3)	Pyruvate to acetate V (5)	Pyruvate to acetate VI (6)	FeFe hydrogenase	NiFe hydrogenase	Methanogenesis (15)	Methylotrophy (2)	Methanotrophy (3)	Microaerophilic respiration (1)	Nitrate reduction (4)	Ammonia oxidation (1)	Photosynthesis (14)	Sulfate reduction (7)	DMSO reduction (1)	Sulfur reduction/oxidation: dsr-operon (13)	Sulfur oxidation: sox-operon (7)	Iron Oxidation (22)	Calvin Benson Basham cycle (11)	Methanotrophy (3)	Pentose Phosphate Pathway (7)	rTCA (13)	Wood-Ljungdahl (8)	3-hydroxypropionate cycle (7)
bin_10	Candidatus Methyloumidiphilus alinensis	d__Bacteria.p__Proteobacteria.c__Gammaproteobacteria.o__Methylococcales.f__Methylococcaceae.g__?.s__?.t__?	6.2M	1.97	3.6 / 8.62	95.3	4.8	9.09	5	1	2	2			2		1	1	1	5	2		1d, 3d	3	1	3		4			1		4	2	6	9	3	7	8	6	3
bin_100	Verrucomicrobiaceae	d__Bacteria.p__Verrucomicrobia.c__Verrucomicrobiae.o__Verrucomicrobiales.f__Verrucomicrobiaceae.g__?.s__?.t__?	2.5M	0.13	1.6 / 0.33	99.66	2.72	0	5	1	2					1	1	3	1	2	2										1				9	8		7 ZPG	8	1	5 AP
bin_107	Acidobacteria	d__Bacteria.p__Acidobacteria.c__?.o__?.f__?.g__?.s__?.t__?	3.9M	0.36	5.1 / 1.05	97.97	3.7	80	4	1	2	1			1		2	3	2	3	2	A3	1d				1					1			14	7		5 ZP	9 O	4 C	5 AP
bin_108	Comamonadaceae	d__Bacteria.p__Proteobacteria.c__Betaproteobacteria.o__?.f_Burkholderiales?.g__?.s__?.t__?	2.9M	0.16	1.6 / 0.46	99.81	3.07	0	22 M	1		2					2	2	2	4	2				1		1					1		4	20	9		6 ZP	8	4	6 AP
bin_113	Parcubacteria	k__Bacteria	896K	0.19	3.6 / 0.49	78.58	3.92	0																										1		5		4 Z			1
bin_115	Opitutaceae	d__Bacteria.p__Verrucomicrobia.c__Opitutae.o__Opitutales.f__Opitutaceae.g__?.s__?.t__?	3.6M	0.22	2.9 / 1.32	98.64	2.94	0	4	1	2							2		2	2		1d				1				1				11	7		6 ZP	10	4	5 AP
bin_116	Desulfovibrio	d__Bacteria.p__Proteobacteria.c__Deltaproteobacteria.o__Desulfovibrionales.f__Desulfovibrionaceae.g__Desulfovibrio.s__?.t__?	4.0M	0.27	5.1 / 0.93	98.22	0.23	0	5	1	2	1					2	2	2				1b, 3b, 4e	1							6		4	1	12	5		4 P	6 O	4 C	2 P
bin_12	Parcubacteria	k__Bacteria	1.1M	1.5	5.1 / 6.92	56.84	1.71	0																												1		1 P	2 O		1
bin_120	Polynucleobacter	d__Bacteria.p__Proteobacteria.c__Betaproteobacteria.o__Burkholderiales.f__Burkholderiaceae.g__Polynucleobacter.s__?.t__?	2.3M	0.31	1.1 / 0.85	95.17	3.12	6.67	24 M	1										4	2													7	21	9		5 P	7	5 C	7 AP
bin_122	Caulobacteraceae	d__Bacteria.p__Proteobacteria.c__Alphaproteobacteria.o__Caulobacterales.f__Caulobacteraceae.g__?.s__?.t__?	4.2M	0.16	1.6 / 0.43	98.81	2.98	0	4	1		1				1		1		2	2														18	9		6 ZP	10 O	2	7 AP
bin_123	Parcubacteria	k__Bacteria_Moranbacteria?	1.1M	0.24	4.6 / 1.39	71.3	0	0									4 P				4 P															3		1 P	3 P	1	1
bin_126	Methylococcaceae	d__Bacteria.p__Proteobacteria.c__Gammaproteobacteria.o__Methylococcales.f__Methylococcaceae.g__?.s__?.t__?	3.0M	0.14	2.5 / 0.40	95.8	0.7	0	4	1		2								4	2		3d	3	2	2					1		4	1	8	7	2	7 ZP	7	6	5 AP
bin_127	acI	d__Bacteria.p__Actinobacteria.c__Actinobacteria.o__?.f__?.g__?.s__?.t__?	1.4M	0.43	2.5 / 0.97	90.19	3.65	15.38	5	1	1	2						2		3	2														5	8		6 ZP	7	3 C	3 P
bin_128	Acidobacteriaceae	d__Bacteria.p__Acidobacteria.c__Acidobacteria.o__Acidobacteriales.f__Acidobacteriaceae.g__?.s__?.t__?	3.6M	0.19	3.6 / 0.66	94.32	1.72	50	7	1	2	2					1	1	1	3	2		1d			2									13	8	2	6 ZP	10 O	3	5 AP
bin_129	Gallionellaceae	d__Bacteria.p__Proteobacteria.c__Betaproteobacteria.o__Gallionellales.f__Gallionellaceae.g__?.s__?.t__?	3.9M	0.14	2.9 / 0.64	96.78	4	15.38	6			2	1					2	2	4	2		1d, 1e, 2b, 3d					1			6		13	5	17	11 R		6 ZP	9	3	6 AP
bin_133	Metanolinea	d__Archaea.p__Euryarchaeota.c__Methanomicrobia.o__Methanomicrobiales.f_Metanolinea?.g__?.s__?.t__?	3.2M	0.32	6.1 / 2.15	98.7	1.3	0	4		1					1	3 P	2		2	5 P		3a, 4e, 4h	14 M												7 R		1	7 OP	7 C	1 P
bin_134	Bacteroidales	d__Bacteria.p__Bacteroidetes.c__Bacteroidia.o__Bacteroidales.f__?.g__?.s__?.t__?	3.9M	0.42	2.9 / 2.53	94.45	0.71	0	7		3	2				1		2		3	2										1			1	11	7		7 ZPG	9 O	3	5 AP
bin_136	Ferrovum	d__Bacteria.p__Proteobacteria.c__Betaproteobacteria.o__Nitrosomonadales.f__Nitrosomonadaceae.g__?.s__?.t__?	2.3M	0.1	1.6 / 0.24	96.54	1.96	0	21 M	1	1	1						1		4	2			3	1						1			5	19	9		3	7	6	6 AP
bin_137	Sphingobacteriaceae	d__Bacteria.p__Bacteroidetes.c__Sphingobacteria.o__Sphingobacteriales.f__Sphingobacteriaceae.g__?.s__?.t__?	4.1M	0.12	2.5 / 0.47	98.1	2.13	0	8		3	1				1	2	4	2	2	2						1				1				12	7		7 ZPG	8	4 C	5 AP
bin_138	Rickettsiales	d__Bacteria.p__Proteobacteria.c__Alphaproteobacteria.o__Rickettsiales.f__?.g__?.s__?.t__?	1.1M	0.15	2.5 / 1.34	77.03	0.69	0		1								1		2	2														5				3		4 AP
bin_139a	Ferrovum	c__Betaproteobacteria	4.6M	0.12	3.6 / 0.53	91.3	0.67	0	8	1	3	2	1				3 P			4	5 P						1							7	22 I	11 R	1	4 P	13 OP	5 C	6 AP
bin_139b	Rhizobiales	o__Rhizobiales	4.3M	0.15	3.6 / 0.46	97.84	1.27	0	16	1			1					1		3	2					1						1		6	18	6		4	9 O	5 C
bin_140	Methylococcaceae	d__Bacteria.p__Proteobacteria.c__Gammaproteobacteria.o__Methylococcales.f__Methylococcaceae.g__?.s__?.t__?	2.5M	0.3	3.6 / 1.13	66.67	0	0	4	1		2	1							4	2		1d, 3d	2	2	3					1		2		7	6	3	6 ZPG	6	6	4
bin_142	Verrucomicrobiaceae	d__Bacteria.p__Verrucomicrobia.c__Verrucomicrobiae.o__Verrucomicrobiales.f__Verrucomicrobiaceae.g__?.s__?.t__?	2.4M	0.12	2.5 / 0.31	98.66	0.67	0	4	1	2					1	1	3	1	2	2										1				10	6		7 ZPG	8	1	4 AP
bin_149	Methylococcaceae	d__Bacteria.p__Proteobacteria.c__Gammaproteobacteria.o__Methylococcales.f__Methylococcaceae.g__?.s__?.t__?	2.6M	0.26	4.6 / 0.74	94.14	1.39	13.33	5	1		2								4	2		3d	4	1	2		4					4		5	7	2	6 ZPG	7	6	5 A
bin_15	Polynucleobacter	d__Bacteria.p__Proteobacteria.c__Betaproteobacteria.o__Burkholderiales.f__Burkholderiaceae.g__Polynucleobacter.s__?.t__?	2.1M	0.64	1.6 / 1.62	92.76	2.14	52.94	24 M	1	2							1	1	3	2								1			1		6	20	8		5 P	9 P	3	5 AP
bin_154	Bacteroidales	d__Bacteria.p__Bacteroidetes.c__Bacteroidia.o__Bacteroidales.f__?.g__?.s__?.t__?	3.8M	0.21	6.1 / 0.66	93.83	1.07	0	2	1	2	2					2	2	2	2	2	A3									1				15	9		4 P	7 O	4 C	4 AP
bin_155	Methanoregula	d__Archaea.p__Euryarchaeota.c__Methanomicrobia.o__Methanomicrobiales.f_Methaoregula?.g__?.s__?.t__?	3.0M	0.31	6.1 / 2.70	92.32	4.22	12.5	3		1					1	3 P			2	5 P		1d, 4e	14 M												5		1	8 OP	7 C
bin_158	Chloroflexi	k__Bacteria	1.5M	0.13	2.9 / 0.75	55.38	2.22	16.67																														1 P
bin_16	Novosphingobium	d__Bacteria.p__Proteobacteria.c__Alphaproteobacteria.o__Sphingomonadales.f__Sphingomonadaceae.g__Novosphingobium.s__?.t__?	4.3M	0.66	1.6 / 1.95	99.4	0.45	0	19 M	1		1				1	1	2		3	2						1							1	19	11 R		6 ZP	10 O	4	7 AP
bin_160	Geobacteraceae	d__Bacteria.p__Proteobacteria.c__Deltaproteobacteria.o__Desulfuromonadales.f__Geobacteraceae.g__?.s__?.t__?	4.7M	0.19	4.6 / 1.30	91.95	0.82	0	4	1	2	1					5	2		3	5	C3	1c, 1f, 3c	1			1								9	7		4 P	10 OP	5 C	6 AP
bin_161	Rhodospirillaceae	d__Bacteria.p__Proteobacteria.c__Alphaproteobacteria.o__Rhodospirillales.f__Rhodospirillaceae.g__?.s__?.t__?	4.7M	0.19	2.9 / 0.55	98.25	2.07	0	4		2		1					1		3	2								1						13	9		5 P	9	3 C	6 AP
bin_168	Acetobacteraceae	d__Bacteria.p__Proteobacteria.c__Alphaproteobacteria.o__Rhodospirillales.f__?.g__?.s__?.t__?	6.4M	0.13	3.6 / 0.36	96.03	0.5	0	19 M	1		2	1			1	2	3		3	2		1e		2						1	1		7	18	9		5 ZP	10 O	6 C	6 AP
bin_169	Elusimicrobia	d__Bacteria.p__Elusimicrobia.c__?.o__?.f__?.g__?.s__?.t__?	3.0M	0.25	5.1 / 1.09	94.38	2.22	50									4 P	1		1	5 P	A3													6	6		4 P	OP	3	5 AP
bin_170	Actinobacteria	d__Bacteria.p__Actinobacteria.c__Actinobacteria.o__?.f__?.g__?.s__?.t__?	2.1M	0.12	2.9 / 0.51	80.7	1.28	0	3	1		2					2	1		1	2														9	5		2	10 OP	3	3 AP
bin_173	Bacteroidales	d__Bacteria.p__Bacteroidetes.c__Bacteroidia.o__Bacteroidales.f__?.g__?.s__?.t__?	3.0M	0.16	4.1 / 0.68	77.01	1.25	0	1			1			1					2	2	A3											1		9	5		1 P	6 O	3	1
bin_179	Rickettsiales	d__Bacteria.p__Proteobacteria.c__Alphaproteobacteria.o__Rickettsiales.f__?.g__?.s__?.t__?	2.1M	0.12	2.9 / 0.55	95.11	0	0	2			2	1			1	2	3	2	2	2										1				17	8		4 P	6	2	3 AP
bin_183	Alcaligenaceae	d__Bacteria.p__Proteobacteria.c__Betaproteobacteria.o__Burkholderiales.f__Alcaligenaceae.g__?.s__?.t__?	3.0M	0.07	1.1 / 0.20	95.22	2.99	6.25	6	1		2								4	2						1							4	17	7		5 P	11	5 C	5 AP
bin_184	acI	d__Bacteria.p__Actinobacteria.c__Actinobacteria.o__?.f__?.g__?.s__?.t__?	896K	0.11	3.6 / 0.60	42.11	0	0	2	1	1	2								3	1														7	7		4	4 O	2
bin_186	Comamonadaceae	d__Bacteria.p__Proteobacteria.c__Betaproteobacteria.o__Burkholderiales.f__Comamonadaceae.g__?.s__?.t__?	3.9M	0.14	4.1 / 0.78	92.39	0.47	100	6	1	3	2					5 P	2	2	3	5 P		1c, 2b, 3d				1	2	1						20	8		6 ZPG	12 OP	4	5 AP
bin_190	Sphingobacteriales	d__Bacteria.p__Bacteroidetes.c__?.o__?.f__?.g__?.s__?.t__?	2.5M	0.09	1.6 / 0.18	82.81	0.57	0	4		2	1			1		2	2	2	2	2		1d	1			1								14	8		4	9 O	2	5 AP
bin_191	Armatimonadetes	d__Bacteria.p__Chloroflexi.c__?.o__?.f__?.g__?.s__?.t__?	6.2M	0.42	2.9 / 1.70	89.04	2.78	0	5	1	2	2			1	1	1	2	1	3	2													1	10	8		7 ZPG	8 O	2	5 AP
bin_194	Elusimicrobia	d__Bacteria.p__Elusimicrobia.c__?.o__?.f__?.g__?.s__?.t__?	1.9M	0.28	6.1 / 1.79	81.85	2.58	0	1							1	6 P	4	2		4 P		4g													5		4 P	7 OP	2 C	5 AP
bin_197	Elusimicrobia	d__Bacteria.p__Elusimicrobia.c__?.o__?.f__?.g__?.s__?.t__?	2.3M	0.23	6.1 / 1.36	91.49	3.19	0								1	1				1	A1													7	5		3	6 O	2	5 AP
bin_199	Actinobacteria	d__Bacteria.p__Actinobacteria.c__Actinobacteria.o__?.f__?.g__?.s__?.t__?	2.8M	0.13	3.6 / 0.46	80.96	1.71	0	5	1	1	1					1			4	3														8	5		4 P	5 O	5	3 P
bin_20	Actinobacteria	k__Bacteria	2.5M	0.49	1.6 / 1.44	99.15	2.99	0	3	1	1	2								2	2										1				10	7		3	9 O	4	4 AP
bin_202	Verrucomicrobiaceae	d__Bacteria.p__Verrucomicrobia.c__Verrucomicrobiae.o__Verrucomicrobiales.f__Verrucomicrobiaceae.g__?.s__?.t__?	7.3M	0.12	4.1 / 0.50	95.51	4.05	0	5		1	2					2	4	2	3	2	A3	4e				1				1				15	5		5 ZPG	7 O	4	46AP
bin_210	Chlorobiaceae	d__Bacteria.p__Chlorobi.c__Chlorobia.o__Chlorobiales.f__Chlorobiaceae.g__?.s__?.t__?	2.2M	0.11	2.9 / 0.40	81.21	1.37	33.33	12		2	5								3	2		1d, 3b				1				1		3		8	10 R		5 ZP	9	2	5 AP
bin_215	Actinobacteria	d__Bacteria.p__Actinobacteria.c__Actinobacteria.o__?.f__?.g__?.s__?.t__?	2.8M	0.22	6.1 / 1.85	46.06	2.44	0			1	2			1		3 P	1		3	3 P	A3	3c				1				1				7	1		3 ZP	5 OP	3 C	4 AP
bin_220	Bacteroidales	d__Bacteria.p__Bacteroidetes.c__Bacteroidia.o__Bacteroidales.f__?.g__?.s__?.t__?	2.9M	0.13	5.1 / 0.56	56.24	1.34	33.33	2		2				1		2	2	2				1d												9	8		4 P	4 O	4	4 AP
bin_221	Bacteroidetes	d__Bacteria.p__Bacteroidetes.c__?.o__?.f__?.g__?.s__?.t__?	2.5M	0.07	2.5 / 0.31	66.85	0.74	0	7		2	1			2	1	2	4	2				1d												14	4		4	9 O	1	2 P
bin_222	Opitutaceae	d__Bacteria.p__Verrucomicrobia.c__Opitutae.o__Opitutales.f__Opitutaceae.g__?.s__?.t__?	3.2M	0.08	2.9 / 0.41	84.13	2.76	0	5	1	2	1						1		2	2		1d, 3d				1								12	5		5 ZPG	9 O	2	5 AP
bin_224	Dehalococcoidales	d__Bacteria.p__Chloroflexi.c__Dehalococcoidetes.o__Dehalococcoidales.f__?.g__?.s__?.t__?	2.0M	0.23	6.1 / 1.87	78.07	4.06	0	1		1	1					3	1	1	3	4	A3													5	6		5 P	8 OP	4 C
bin_225	Polynucleobacter	d__Bacteria.p__Proteobacteria.c__Betaproteobacteria.o__Burkholderiales.f__Burkholderiaceae.g__Polynucleobacter.s__?.t__?	1.3M	0.06	1.1. / 0.15	65.74	1.34	20	5	1		2					1	1	1	3	1						1							1	18	9		4	4	2	5 AP
bin_226	Chloroflexi	d__Bacteria.p__Chloroflexi.c__?.o__?.f__?.g__?.s__?.t__?	3.2M	0.15	5.6 / 0.63	66.49	1.09	0	7		1	2						2		2	1		1e, 3d	1											14	7 R		2 P	10 O	5 C	1
bin_229	Caulobacteraceae	d__Bacteria.p__Proteobacteria.c__Alphaproteobacteria.o__Caulobacterales.f__Caulobacteraceae.g__?.s__?.t__?	1.8M	0.07	2.5 / 0.17	49.27	0	0		1										2	2						1								9	5		2 P	3	1	4 P
bin_233	Myxococcales	d__Bacteria.p__Proteobacteria.c__Deltaproteobacteria.o__?.f__?.g__?.s__?.t__?	2.5M	0.09	4.1 / 0.53	54.52	0	0						1				1		1							1								4	5		2	2 O	3	4 AP
bin_235	Gallionellaceae	d__Bacteria.p__Proteobacteria.c__Betaproteobacteria.o__Gallionellales.f__Gallionellaceae.g__?.s__?.t__?	1.9M	0.08	3.6 / 0.52	52.98	0.94	0	4								1	1	1	3	2		1d, 2b								1				20	8 R		5 ZP	6	2	5 P
bin_238	Thaumarchaeota	d__Archaea.p__Crenarchaeota.c__Thaumarchaeota.o__?.f__?.g__?.s__?.t__?	516K	0.16	6.1 / 0.92	40.11	1.85	50									4 P			1	5 P			2															5 P	1
bin_239	Comamonadaceae	d__Bacteria.p__Proteobacteria.c__?.o__?.f__?.g__?.s__?.t__?	2.7M	0.11	3.6 / 0.35	72.58	3.46	7.14	5	1	3	1			2		3 P			3	3 P		3d				1			1	1	1		5	14	10 R		5 Z	12 OP	4 C	6 AP
bin_241	acI	d__Bacteria.p__Actinobacteria.c__Actinobacteria.o__?.f__?.g__?.s__?.t__?	1.4M	0.11	3.6 / 0.58	51.77	1.22	0	9		1	1					2			3	4														2	5		3 ZP	5 P	4	2
bin_242	Bradyrhizobiaceae	d__Bacteria.p__Proteobacteria.c__Alphaproteobacteria.o__Rhizobiales.f__Bradyrhizobiaceae.g__?.s__?.t__?	2.8M	0.06	2.5 / 0.24	43	0.42	50	8 M	1							2	2	2	5	2							2							13 I	7		3	4	4 C	5 A
bin_243	Verrucomicrobiaceae	d__Bacteria.p__Verrucomicrobia.c__Verrucomicrobiae.o__Verrucomicrobiales.f__Verrucomicrobiaceae.g__?.s__?.t__?	3.2M	0.1	4.1 / 0.49	68.68	0.34	0	3		1					1	1	2	1	3	2										1				10	5		5 ZPG	7 O	2	3 P
bin_244	Acidobacteriaceae	d__Bacteria.p__Acidobacteria.c__Acidobacteria.o__Acidobacteriales.f__Acidobacteriaceae.g__?.s__?.t__?	3.5M	0.1	3.6 / 0.40	66.77	0.1	0	3		2	2					1	1	1				1d	1			1	1			1	1			7	4		5 ZPG	5 O	1	5 AP
bin_253	Methylophilaceae	d__Bacteria.p__Proteobacteria.c__Betaproteobacteria.o__Methylophilales.f__Methylophilaceae.g__?.s__?.t__?	884K	0.05	1.1 / 0.10	56.16	0.25	7.69	4	1		2								1					1									1	13	3		3	3	2	2
bin_26	Bacteroidetes	d__Bacteria.p__Bacteroidetes.c__?.o__?.f__?.g__?.s__?.t__?	3.6M	0.55	1.6 / 1.47	99.51	1.72	0	6		2	1			2	1		2		4	2		1d				1								14	9		6 ZP	10 O	2	5 AP
bin_27	Actinobacteria	d__Bacteria.p__Actinobacteria.c__Actinobacteria.o__?.f__?.g__?.s__?.t__?	2.1M	0.64	2.9 / 3.68	82.05	1.28	0	3	1	1	2					3 P	2		3	5 P										1				12	8		5 P	9 OP	4	5 AP
bin_29	Sphingobacteriaceae	d__Bacteria.p__Bacteroidetes.c__Sphingobacteria.o__Sphingobacteriales.f__Sphingobacteriaceae.g__?.s__?.t__?	3.6M	0.39	2.3 / 1.43	96.37	0.95	0	6		2	1				1	1	2	2	3	2						1								12	8		5 PG	9	2	5 AP
bin_33	Bacteroidetes	d__Bacteria.p__Bacteroidetes.c__?.o__?.f__?.g__?.s__?.t__?	4.2M	0.35	1.6 / 0.97	99.51	2.23	0	7		2	2				1	2	4	2	2	2						1								12	8		5 P	10 O	3 C	5 AP
bin_35	acI	d__Bacteria.p__Actinobacteria.c__Actinobacteria.o__?.f__?.g__?.s__?.t__?	1.1M	0.88	9 / 4.31	54.35	3.46	15.38	4		1	2					2			3	4														10	2		3 ZP	9 P	2	2
bin_4	Chlorobiaceae	d__Bacteria.p__Chlorobi.c__Chlorobia.o__Chlorobiales.f__Chlorobiaceae.g__?.s__?.t__?	4.4M	0.26	4.6 / 7.44	100	3.83	40	15		2	7					3			3	5		1d, 3b				1				3		12	6	11	10 R		6 ZP	11 OP	3	5 AP
bin_42	Polynucleobacter	d__Bacteria.p__Proteobacteria.c__Betaproteobacteria.o__Burkholderiales.f__Burkholderiaceae.g__Polynucleobacter.s__?.t__?	1.8M	0.55	2.5 / 0.89	62.93	0	0	4	1	1	2								1	1						1							5	13	7		3	6	3 C	6 AP
bin_48	Acidobacteria	d__Bacteria.p__Acidobacteria.c__?.o__?.f__?.g__?.s__?.t__?	3.5M	0.37	3.6 / 2.31	98.26	1.79	0	4	1	2	2			1		2	4	2	3	2														15	7		4 P	9 O	5 C	5 AP
bin_51	Bacteroidales	d__Bacteria.p__Bacteroidetes.c__Bacteroidia.o__Bacteroidales.f__?.g__?.s__?.t__?	4.4M	0.73	6.1 / 3.61	99.47	2.78	12.5	2	1	3	2			1		2	3	2	2	2		1d, 3c				1				1		1		16	7		4 P	8 O	3	5 AP
bin_52	Chlorobiaceae	d__Bacteria.p__Chlorobi.c__Chlorobia.o__Chlorobiales.f__Chlorobiaceae.g__?.s__?.t__?	2.6M	0.68	5.1 / 2.88	86.9	0.55	0	11		2	7					2			3	4		1d, 3b				1				2	1	12		10	10 R		6 ZP	9 OP	2	5 AP
bin_54a	Elusimicrobia	d__Bacteria.p__Elusimicrobia.c__?.o__?.f__?.g__?.s__?.t__?	2.5M	1.23	6.1 / 7.53	95.56	2.22	0									3		1		3	A1, A3													7	6		4 P	8 OP	6 C	5 AP
bin_54b	Elusimicrobia	d__Bacteria.p__Elusimicrobia.c__?.o__?.f__?.g__?.s__?.t__?	1.3M	0.6	6.1 / 2.86	60	1.21	0									1		1		1	A1														4		2 P	6 O	2
bin_56	Chloroflexi	k__Bacteria	1.2M	0.15	2.5 / 0.72	54.03	2.04	25																											1			1 P
bin_64	Bacteroidetes	d__Bacteria.p__Bacteroidetes.c__?.o__?.f__?.g__?.s__?.t__?	3.3M	0.21	1.6 / 0.56	85.18	1.72	25	6		1	2		1	2	1		2		2	2						1						1		16	6		3 P	8 O	2	5 AP
bin_65	Actinobacteria	d__Bacteria.p__Actinobacteria.c__Actinobacteria.o__?.f__?.g__?.s__?.t__?	2.5M	0.23	2.9 / 0.69	96.58	3.94	28.57	3	1	1	1								4	2										1				5	9		6 ZP	9 O	4	5 P
bin_66	Bacteroidales	d__Bacteria.p__Bacteroidetes.c__Bacteroidia.o__Bacteroidales.f__?.g__?.s__?.t__?	7.7M	0.54	5.6 / 2.49	99.82	2.99	0	1	1	3	2					2	5 P	2	3	2	A3	3d				1				1				16	7		6 ZPG	9 O	4	4 AP
bin_69	Comamonadaceae	d__Bacteria.p__Proteobacteria.c__?.o__?.f__?.g__?.s__?.t__?	3.2M	0.25	1.6 / 0.72	99.38	1.7	0	6	1	1						2		2	4	2		3d				1		1		1			4	19	9		6 ZP	8	5 C	6 AP
bin_7	Comamonadaceae	d__Bacteria.p__Proteobacteria.c__?.o__?.f__?.g__?.s__?.t__?	3.5M	1.6	1.6 / 4.60	99.38	2.47	7.14	24 M	1	1						2	2	2	4	2		3d				1		1					5	20	9		6 ZP	8	6 C	6 AP
bin_72	Acetobacteraceae	d__Bacteria.p__Proteobacteria.c__Alphaproteobacteria.o__Rhodospirillales.f__?.g__?.s__?.t__?	5.1M	0.35	2.5 / 1.31	100	2.45	26.67	6	1		2	1				1	2	1	3	2							4						7	20	9		5 P	10 O	5 C	4 AP
bin_73	Comamonadaceae	d__Bacteria.p__Proteobacteria.c__?.o__?.f__?.g__?.s__?.t__?	4.0M	0.18	1.6 / 0.57	95.65	1.42	0	23 M	1		2	1				2	2	2	4	2						1		1					5	19	9		5 P	10 O	4 C	5 AP
bin_74	Methanosaeta	d__Archaea.p__Euryarchaeota.c__Methanomicrobia.o__Methanosarcinales.f__Methanosaetaceae.g__Methanosaeta.s__?.t__?	2.7M	0.55	6.1 / 3.58	93.51	0	0	5								3			3	5			15 M							1				7	5 R		2 P	7 OP	6 C	2 A
bin_80	Granulicella	k__Bacteria	4.9M	0.2	1.6 / 0.63	98.29	0.05	0	7	1	2	2					1	1	1	4	2		1f, 2a				1				1		1		12	9 R		7 ZPG	10 O	4	5 AP
bin_85	acI	d__Bacteria.p__Actinobacteria.c__Actinobacteria.o__?.f__?.g__?.s__?.t__?	672K	0.33	2.9 / 0.92	41.46	3.45	100	1		1	1					2			4	4														3	4			6 P		1
bin_88	Bacteroidales	d__Bacteria.p__Bacteroidetes.c__Bacteroidia.o__Bacteroidales.f__?.g__?.s__?.t__?	5.3M	0.28	3.6 7 0.74	99.47	3.21	16.67	5	1	3	1			1		2	5 P	2	2	2	A3	1d				1								15	4		7 ZPG	10 O	3	3 AP
bin_90	Novosphingobium	d__Bacteria.p__Proteobacteria.c__Alphaproteobacteria.o__Sphingomonadales.f__Sphingomonadaceae.g__Novosphingobium.s__?.t__?	4.7M	0.25	1.6 7 0.67	98.53	1.03	0	19 M	1		1				1		1		3	2						1					1		1	19	11 R		5 P	10 O	4 C	6 AP
bin_92	Chlorobiaceae	d__Bacteria.p__Chlorobi.c__Chlorobia.o__Chlorobiales.f__Chlorobiaceae.g__?.s__?.t__?	2.9M	0.28	4.1 / 0.87	99.42	2.46	0	12		2	7						1		3	2		1d, 3b				1				2		11		11	10 R		6 ZP	10 O	2	4 AP
bin_93	Desulfobulbaceae	d__Bacteria.p__Proteobacteria.c__Deltaproteobacteria.o__Desulfobacterales.f__Desulfobulbaceae.g__?.s__?.t__?	5.1M	0.5	4.6 / 2.56	99.98	0.89	0	5	1	2	1					5	4	2	5	5		1c, 2c, 3c	1							6	1	4		15	3		7 ZPG	11 OP	6 C	3 AP
